# Supplementary material for: A Phosphatidylserine Source of Docosahexanoic Acid Improves Neurodevelopment and Survival of Preterm Pigs
Source: Nutrients. 2018 May 18;10(5):637. doi: 10.3390/nu10050637 (PMC5986516; doi:10.3390/nu10050637)
Supplement: Supplementary file 1 [file nutrients-10-00637-s001.zip]

Archive with 1 entries (1 files):
- nutrients-292672-SI.pdf
